# Supplementary material for: Development of DEEP-URO, a Generic Research Tool for Enhancing Antimicrobial Stewardship in a Surgical Specialty
Source: Antibiotics (Basel). 2026 Jan 9;15(1):74. doi: 10.3390/antibiotics15010074 (PMC12837644; doi:10.3390/antibiotics15010074)
Supplement: Supplementary file 1 [file antibiotics-15-00074-s001.zip]

Archive with 1 entries (1 files):
- antibiotics-4045906-supplementary.pdf
